# Supplementary material for: Discovery of PD-L1 Peptide Inhibitors from Ascidian Enzymatic Hydrolysates by Affinity Ultrafiltration Coupled to NanoLC-MS/MS
Source: Mar Drugs. 2025 Mar 21;23(4):137. doi: 10.3390/md23040137 (PMC12028738; doi:10.3390/md23040137)
Supplement: Supplementary file 1 [file marinedrugs-23-00137-s001.zip]

Archive with 1 entries (1 files):
- marinedrugs-3488524-supplementary.pdf
